# Supplementary material for: Multilocus, phenotypic, behavioral, and ecological niche analyses provide evidence for two species within Euphonia affinis (Aves, Fringillidae)
Source: Zookeys. 2020 Jul 23;952:129–57. doi: 10.3897/zookeys.952.51785 (PMC7394775; doi:10.3897/zookeys.952.51785)
Supplement: XML Treatment for Euphonia godmani [file zookeys.952.51785-treatment2.xml]

<!DOCTYPE tp:taxon-treatment
  PUBLIC "-//TaxonX//DTD Taxonomic Treatment Publishing DTD v0 20100105//EN" "tax-treatment-NSO.dtd">
<tp:taxon-treatment xmlns:tp="http://www.plazi.org/taxpub"><tp:treatment-meta><kwd-group><label>Taxon classification</label><kwd><named-content xmlns:xlink="http://www.w3.org/1999/xlink" content-type="kingdom">Animalia</named-content></kwd><kwd><named-content xmlns:xlink="http://www.w3.org/1999/xlink" content-type="order">Passeriformes</named-content></kwd><kwd><named-content xmlns:xlink="http://www.w3.org/1999/xlink" content-type="family">Fringillidae</named-content></kwd></kwd-group><mixed-citation publication-type="journal"><person-group><name><surname>Vázquez-López</surname><given-names>Melisa</given-names></name><name><surname>Morrone</surname><given-names>Juan J.</given-names></name><name><surname>Ramírez-Barrera</surname><given-names>Sandra M.</given-names></name><name><surname>López-López</surname><given-names>Anuar</given-names></name><name><surname>Robles-Bello</surname><given-names>Sahid M.</given-names></name><name><surname>Hernández-Baños</surname><given-names>Blanca E.</given-names></name></person-group><article-title>Multilocus, phenotypic, behavioral, and ecological niche analyses provide evidence for two species within <italic><tp:taxon-name><tp:taxon-name-part taxon-name-part-type="genus" reg="Euphonia">Euphonia</tp:taxon-name-part> <tp:taxon-name-part taxon-name-part-type="species" reg="affinis">affinis</tp:taxon-name-part></tp:taxon-name></italic> (<tp:taxon-name><tp:taxon-name-part taxon-name-part-type="class">Aves</tp:taxon-name-part></tp:taxon-name>, <tp:taxon-name><tp:taxon-name-part taxon-name-part-type="family">Fringillidae</tp:taxon-name-part></tp:taxon-name>)</article-title><source>Zookeys</source><day>23</day><month>7</month><year>2020</year><volume>952</volume><fpage>129</fpage><lpage>157</lpage><pub-id pub-id-type="doi">10.3897/zookeys.952.51785</pub-id></mixed-citation></tp:treatment-meta><tp:nomenclature><tp:taxon-name><object-id xmlns:xlink="http://www.w3.org/1999/xlink" content-type="arpha" xlink:type="simple">574F8B5D-3A64-5496-B4C2-24678FB5532D</object-id>
              <tp:taxon-name-part taxon-name-part-type="genus" reg="Euphonia">Euphonia</tp:taxon-name-part>
              <tp:taxon-name-part taxon-name-part-type="species" reg="godmani">godmani</tp:taxon-name-part>
            </tp:taxon-name><tp:taxon-authority>Brewster 1889</tp:taxon-authority><tp:taxon-status xmlns:xlink="http://www.w3.org/1999/xlink" xlink:type="simple">stat. nov.</tp:taxon-status><tp:nomenclature-citation-list><tp:nomenclature-citation><tp:taxon-name>
                  <tp:taxon-name-part taxon-name-part-type="genus" reg="Euphonia">Euphonia</tp:taxon-name-part> <tp:taxon-name-part taxon-name-part-type="species" reg="godmani">godmani</tp:taxon-name-part></tp:taxon-name><comment>Brewster, 1889, <italic>Auk</italic> 6: 90.</comment></tp:nomenclature-citation><tp:nomenclature-citation><tp:taxon-name>
                  <tp:taxon-name-part taxon-name-part-type="genus" reg="Tanagra">Tanagra</tp:taxon-name-part> <tp:taxon-name-part taxon-name-part-type="species" reg="affinis">affinis</tp:taxon-name-part> <tp:taxon-name-part taxon-name-part-type="subspecies" reg="godmani">godmani</tp:taxon-name-part></tp:taxon-name><comment>; Miller et al. 1957, <italic>Cooper Ornithol. Soc. Pac. Coast Avifauna</italic> 33: 298.</comment></tp:nomenclature-citation><tp:nomenclature-citation><tp:taxon-name>
                  <tp:taxon-name-part taxon-name-part-type="genus" reg="Euphonia">Euphonia</tp:taxon-name-part> <tp:taxon-name-part taxon-name-part-type="species" reg="affinis">affinis</tp:taxon-name-part> <tp:taxon-name-part taxon-name-part-type="subspecies" reg="godmani">godmani</tp:taxon-name-part></tp:taxon-name><comment>; Dickerman, 1981, <italic>Occ. Pap. Mus. Zool. Louisiana State. Univ</italic>. 59: 1.</comment></tp:nomenclature-citation></tp:nomenclature-citation-list></tp:nomenclature><tp:treatment-sec sec-type="description" id="SECID0EX4AI"><title>Morphological characterization.</title><p>Male. Very similar to <italic><tp:taxon-name><tp:taxon-name-part taxon-name-part-type="genus" reg="Euphonia">E.</tp:taxon-name-part> <tp:taxon-name-part taxon-name-part-type="species" reg="affinis">affinis</tp:taxon-name-part></tp:taxon-name></italic> with white undertail coverts feathers (<xref ref-type="bibr" rid="B43">Hilty 2018</xref>). Morphometric characters, wing chord 54.613 mm, tail length 27.333 mm and bill depth 4.683 mm. Female. Paler respect to <italic><tp:taxon-name><tp:taxon-name-part taxon-name-part-type="genus" reg="Euphonia">E.</tp:taxon-name-part> <tp:taxon-name-part taxon-name-part-type="species" reg="affinis">affinis</tp:taxon-name-part></tp:taxon-name></italic> and with white belly and with undertail coverts feathers (<xref ref-type="bibr" rid="B43">Hilty 2018</xref>). Morphometric characters, wing chord 53.833 mm, tail length 27.667 mm and bill depth 4.327 mm.</p><p>Geographical distribution: Along to Pacific slope of Mexico from SE Sonora S to C Guerrero (<xref ref-type="bibr" rid="B43">Hilty 2018</xref>).</p></tp:treatment-sec><ref-list><ref id="B43"><mixed-citation xmlns:xlink="http://www.w3.org/1999/xlink" xlink:type="simple"><person-group><name name-style="western"><surname>Hilty</surname><given-names>S</given-names></name></person-group> (<year>2018</year>) Scrub <tp:taxon-name><tp:taxon-name-part taxon-name-part-type="genus">Euphonia</tp:taxon-name-part></tp:taxon-name> (<italic><tp:taxon-name><tp:taxon-name-part taxon-name-part-type="genus">Euphonia</tp:taxon-name-part> <tp:taxon-name-part taxon-name-part-type="species">affinis</tp:taxon-name-part></tp:taxon-name></italic>) In: del Hoyo J, Elliott A, Sargatal J, Christie DA and de Juana E (Eds) Handbook of the Birds of the World Alive. Lynx Edicions, Barcelona. <ext-link xlink:type="simple" ext-link-type="uri" xlink:href="https://www.hbw.com/node/61784">https://www.hbw.com/node/61784</ext-link> [Retrieved on October 17, 2018]</mixed-citation></ref></ref-list></tp:taxon-treatment>
